# Supplementary material for: High OCT4A levels drive tumorigenicity and metastatic potential of medulloblastoma cells
Source: Oncotarget. 2017 Feb 7;8(12):19192–204. doi: 10.18632/oncotarget.15163 (PMC5386677; doi:10.18632/oncotarget.15163)
Supplement: Supplementary file 3 [file oncotarget-08-19192-s003.xlsx]

## Sheet: Planilha1
Gene Symbol	Public Gene IDs	Fold Change (linear) (OCT4A vs. Controle)	ANOVA p-value (OCT4A vs. Controle)
POU5F1; POU5F1B; POU5F1P4; POU5F1P3	NM_002701; ENST00000259915; ENST00000383524; ENST00000437747; OTTHUMT00000076413; OTTHUMT00000088264; OTTHUMT00000314203; NM_001173531; NM_001285986; NM_001285987; NM_203289; ENST00000376243; ENST00000412166; ENST00000419095; ENST00000429314; ENST00000429603; ENST00000433063; ENST00000433348; ENST00000434616; ENST00000441888; ENST00000451077; ENST00000454714; ENST00000471529; ENST00000513407; ENS…	7,15	4,82E-07
POU5F1; POU5F1B; POU5F1P4; POU5F1P3	NM_002701; ENST00000259915; ENST00000383524; ENST00000437747; OTTHUMT00000076413; OTTHUMT00000088264; OTTHUMT00000314203; NM_001173531; NM_001285986; NM_001285987; NM_203289; ENST00000376243; ENST00000412166; ENST00000419095; ENST00000429314; ENST00000429603; ENST00000433063; ENST00000433348; ENST00000434616; ENST00000441888; ENST00000451077; ENST00000454714; ENST00000471529; ENST00000513407; ENS…	7,15	4,82E-07
POU5F1; POU5F1B; POU5F1P4; POU5F1P3	ENST00000429603; ENST00000434616; OTTHUMT00000077154; OTTHUMT00000309922; NM_001173531; NM_001285986; NM_001285987; NM_002701; NM_203289; ENST00000259915; ENST00000376243; ENST00000383524; ENST00000412166; ENST00000419095; ENST00000429314; ENST00000433063; ENST00000433348; ENST00000437747; ENST00000441888; ENST00000451077; ENST00000454714; ENST00000471529; ENST00000513407; ENST00000547234; ENST00…	6,76	6,94E-07
POU5F1; POU5F1B; POU5F1P4; POU5F1P3	ENST00000429603; ENST00000434616; OTTHUMT00000077154; OTTHUMT00000309922; NM_001173531; NM_001285986; NM_001285987; NM_002701; NM_203289; ENST00000259915; ENST00000376243; ENST00000383524; ENST00000412166; ENST00000419095; ENST00000429314; ENST00000433063; ENST00000433348; ENST00000437747; ENST00000441888; ENST00000451077; ENST00000454714; ENST00000471529; ENST00000513407; ENST00000547234; ENST00…	6,76	6,94E-07
POU5F1; POU5F1B; POU5F1P4; POU5F1P3	ENST00000433063; ENST00000454714; OTTHUMT00000311059; OTTHUMT00000311956; NM_001173531; NM_001285986; NM_001285987; NM_002701; NM_203289; ENST00000259915; ENST00000376243; ENST00000383524; ENST00000412166; ENST00000419095; ENST00000429314; ENST00000429603; ENST00000433348; ENST00000434616; ENST00000437747; ENST00000441888; ENST00000451077; ENST00000471529; ENST00000513407; ENST00000547234; ENST00…	5,75	8,66E-07
POU5F1; POU5F1B; POU5F1P4; POU5F1P3	ENST00000433063; ENST00000454714; OTTHUMT00000311059; OTTHUMT00000311956; NM_001173531; NM_001285986; NM_001285987; NM_002701; NM_203289; ENST00000259915; ENST00000376243; ENST00000383524; ENST00000412166; ENST00000419095; ENST00000429314; ENST00000429603; ENST00000433348; ENST00000434616; ENST00000437747; ENST00000441888; ENST00000451077; ENST00000471529; ENST00000513407; ENST00000547234; ENST00…	5,75	8,66E-07
POU5F1P3	NR_036440; ENST00000428824; AF268617; AY730056; GU480837; GU480838; GU480843; GU480846; GU480847; GU480876; GU480887; GU480892; GU480893; GU480903; GU480907; GU480909; GU480915; HQ122722; HQ122723; HQ122724; HQ122725; HQ122726; HQ122727; HQ122728; HQ122730; HQ122753; HQ122754; HQ122755; HQ122791; HQ122792; HQ122793; HQ122794; HQ122795; HQ122796; HQ122797; HQ122828; HQ122829; HQ122831; OTTHUMT0000…	5,81	0,000043
RNU1-23P	ENST00000363361	-2,52	0,000063
RNU2-62P	ENST00000410868	-2,64	0,000367
AC010967.2	OTTHUMT00000326155; OTTHUMT00000326156	-2,13	0,000521
SNORD114-10	NR_003203; ENST00000363409; uc001yja.3	-2,63	0,000610
RP11-398M15.1	OTTHUMT00000086267	-2,26	0,001006
AC010974.3	OTTHUMT00000331957	-2,02	0,001350
UBD	ENST00000377050; OTTHUMT00000076628	-2,06	0,001406
SULT1C4	NM_006588; ENST00000272452; OTTHUMT00000253561; uc002tea.1; XM_005263919; ENST00000409309; ENST00000494122; AK297851; BC058861; BC125043; OTTHUMT00000330145; OTTHUMT00000330146; uc002teb.1; uc010ywr.1; AK298755	-2,27	0,001495
RNU2-57P	ENST00000516659	-2,14	0,001566
RP4-660H19.1	OTTHUMT00000026184	-2,28	0,001968
CTD-2331D11.2	OTTHUMT00000369659	-2,06	0,002331
RP11-171N4.1	OTTHUMT00000366077	-2,14	0,002812
VTRNA2-1	NR_030583; ENST00000365160; ENST00000602301; OTTHUMT00000467708; uc021ydy.1	3,09	0,003600
MAEL	NM_001286377; NM_001286378; NM_032858; XM_006711583; ENST00000367870; ENST00000367872; ENST00000447624; ENST00000491055; AK302253; BC028595; BC034310; DQ076156; GU383113; GU383114; OTTHUMT00000083239; OTTHUMT00000083240; OTTHUMT00000083241; uc001gdy.1; uc001gdz.1; uc009wvf.1; uc021peh.1	-2,15	0,004336
RP11-634B7.4	OTTHUMT00000097751	-2,02	0,004565
SNORD14C; HSPA8; SNORD14D	NR_001453; ENST00000365382; ENST00000524552; ENST00000527983; OTTHUMT00000387524; OTTHUMT00000387528; uc009zbd.2	2,53	0,005656
SNORD114-24	NR_003217; ENST00000365029; uc001yjo.1	-2,23	0,006028
RP11-344F13.1	OTTHUMT00000005700	-2,71	0,007305
MEG3	NR_046473; ENST00000522771; OTTHUMT00000381135	-2,46	0,007575
RP11-138H8.6	OTTHUMT00000417200	2,23	0,007970
MIR4719	NR_039870; ENST00000585233; uc021tln.1	-2,15	0,009431
RNU6-1061P	ENST00000516530	-2,07	0,010996
RP11-649A16.1	OTTHUMT00000355522	-2,22	0,011459
SNHG8; SNORA24	NR_003584; ENST00000602414; ENST00000602819; BC017993; OTTHUMT00000467703; OTTHUMT00000467706; uc003iby.3; NR_034010; ENST00000602483; ENST00000602520; OTTHUMT00000467704; OTTHUMT00000467705; uc021xqz.1; NR_034011; ENST00000602573; OTTHUMT00000467707; uc021xra.1	2,28	0,012286
CES1; LOC100653057	NM_001025194; NM_001025195; NM_001266; ENST00000360526; ENST00000361503; ENST00000422046; AB119995; AK301651; AY268104; BC110338; L07764; L07765; M73499; OTTHUMT00000433282; OTTHUMT00000433283; OTTHUMT00000433285; S73751; uc002eil.3; uc002eim.3; uc002ein.3	4,98	0,013156
LUM	NM_002345; ENST00000266718; BC007038; BC035997; BT006707; OTTHUMT00000407150; U18728; U21128; uc001tbm.3; ENST00000546642; OTTHUMT00000407152; ENST00000548071; OTTHUMT00000407151	-2,21	0,013651
SNORD58A; RPL17; SNORD58B; SNORD58C	NR_002571; ENST00000383875; ENST00000578966; ENST00000579495; ENST00000581305; ENST00000582782; OTTHUMT00000447667; OTTHUMT00000447668; OTTHUMT00000448317; OTTHUMT00000448318; uc002lds.1	2,46	0,014305
SNORD42B; CEP164; RPL23A; SNORD42A	NR_000013; ENST00000458893; AB028975; uc002hcj.1; ENST00000472628; OTTHUMT00000255980	2,3	0,015009
RNU6-344P	ENST00000516635	-2,2	0,015640
DKC1; SNORA56; MIR664B	NM_001288747; NR_002984; ENST00000383966; ENST00000481062; JF279874; OTTHUMT00000061183; uc004fmo.3	3,52	0,015645
RNA5SP157	ENST00000516007	-2,68	0,015693
FAM216A	ENST00000377673; ENST00000538285; ENST00000548449; ENST00000548869; AK296280; AK297684; OTTHUMT00000404616; OTTHUMT00000404617; OTTHUMT00000404618; OTTHUMT00000404620; uc009zvo.2; uc010sxz.1; NM_013300; BC020967; uc001tqu.4; ENST00000546396; OTTHUMT00000404621; U79274	2,04	0,016046
SNORA33	NR_002436; ENST00000363664; AK096147; uc003qdy.1	3,49	0,016547
RNU6-505P	ENST00000384427	-2,08	0,016576
TSPAN31	NM_005981; ENST00000257910; ENST00000546993; ENST00000549052; ENST00000550791; ENST00000553089; AK090502; AK294128; AK315765; BC010377; CR407647; OTTHUMT00000408778; OTTHUMT00000408781; OTTHUMT00000408782; OTTHUMT00000408783; OTTHUMT00000408788; U01160; uc001spt.3; uc010ssa.2; AB209699	2,05	0,016615
AC069277.2	OTTHUMT00000337644	-2,84	0,016783
AGAP6; AGAP4; LOC101060581	NM_001077665; XM_005269836; XM_006717858; ENST00000412531; OTTHUMT00000048058; uc001jix.4; ENST00000374056	2,26	0,016946
CHDC2	NM_173695; ENST00000313548; ENST00000378660; BC101698; BC101700; OTTHUMT00000056217; uc004ddk.1	-2,09	0,017190
ITPKB	NM_002221; ENST00000272117; ENST00000429204; AK289700; AY513281; OTTHUMT00000091632; uc010pvo.2	-2,41	0,017801
RNA5SP236	ENST00000516169	-2,03	0,018010
LOC101927230; RP11-893F2.6	NR_110806; ENST00000514468; OTTHUMT00000367056	-2,35	0,018446
SPIN3	NM_001010862; NR_027139; ENST00000475785; ENST00000478405; AK123122; BC032490; OTTHUMT00000056906; OTTHUMT00000056907; uc004duu.4; uc004duv.4; uc004duw.4; uc004dux.1; uc010nkj.2; ENST00000374919; AK304047; OTTHUMT00000056908	2,16	0,019622
CASC20; RP11-199O14.1	NR_109953; ENST00000415932; OTTHUMT00000077916	-2,2	0,019694
SNORD19B; GNL3	NR_003687; ENST00000459623; ENST00000496254; OTTHUMT00000352035; uc010hml.1	3,19	0,020889
RNU6-431P	ENST00000383874	2,6	0,021808
ID1	NM_002165; NM_181353; ENST00000376105; ENST00000376112; OTTHUMT00000078550; OTTHUMT00000078551; uc002wwg.2; uc002wwh.2; BC000613; BC012420; AK291152; BT007443	-2,8	0,022932
LINC00401; RP11-459J23.1	ENST00000431686; OTTHUMT00000045228	-3,21	0,023331
RNU6-658P	ENST00000384606	-2,3	0,023421
RNU6-658P	ENST00000384606	-2,3	0,023421
GTSCR1; RP11-433A23.1	NM_001278515; ENST00000582578; AY262164; OTTHUMT00000443342	-2,01	0,023431
SDHAP1; SDHAP2	NR_003264; ENST00000427841; OTTHUMT00000341367; uc003fvx.3	2,43	0,024212
SNORD14B; RPS13; LOC100508408	NR_001452; ENST00000364533; ENST00000531908; OTTHUMT00000387366	2,04	0,024254
SNORA6; RPSA; SNORA62	NR_002325; ENST00000384033; ENST00000490490; OTTHUMT00000343663; uc003cjs.1	2,48	0,024659
SNORD18C; RPL4; SNORD16; SNORD18A; SNORD18B	NR_002443; ENST00000362704; ENST00000563473; ENST00000566039; ENST00000567229; AK294113; OTTHUMT00000420734; OTTHUMT00000420742; OTTHUMT00000420743; uc010bhs.1; uc010ujq.2	3,16	0,025904
SNORD114-18	NR_003211; ENST00000365272; uc001yji.3	-2,72	0,026127
SLC25A16; LINC00849	ENST00000439904; ENST00000609923; BC023330; OTTHUMT00000048332; OTTHUMT00000048347	2,11	0,026158
UNC13A	NM_001080421; ENST00000252773; ENST00000519716; ENST00000550896; ENST00000551649; ENST00000552293; OTTHUMT00000376169; OTTHUMT00000376171; OTTHUMT00000403617; OTTHUMT00000403618	2,2	0,026271
SNORD14A	NR_000022; ENST00000606526	2,14	0,026706
LOC100506498; RP5-1021I20.2	ENST00000555539; BC038204; OTTHUMT00000412573	-2,05	0,027210
SNORD69	NR_003057; ENST00000391150; uc003dfh.1	2,36	0,027389
SNORD63	NR_002913; ENST00000384262; uc003ldg.3	2,87	0,027506
LINC00173	NR_027346; ENST00000470091; OTTHUMT00000349520; uc001tvy.3	2,28	0,027556
BOC	NM_033254; XM_005247894; ENST00000273395; ENST00000355385; ENST00000495514; AY027658; AY358328; BC075829; BC136390; OTTHUMT00000354485; OTTHUMT00000354487; uc003dzx.3; uc003dzy.3; uc003dzz.3; uc003eab.3; ENST00000466059; ENST00000479182; AK090455; BX647184; OTTHUMT00000354490; OTTHUMT00000354497	-2,24	0,027760
MIR642B	NR_037512; uc021uvy.1	-2,3	0,028204
USP17L15; USP17L13	NM_001256894; ENST00000421288	-2,12	0,028935
TUBE1	NM_016262; uc003pvq.3; ENST00000368662; ENST00000604743; ENST00000604814; ENST00000605457; AF201334; BC025405; BC031101; OTTHUMT00000041867; OTTHUMT00000469608; OTTHUMT00000469609; OTTHUMT00000469611; ENST00000368657; ENST00000604967; OTTHUMT00000041868; OTTHUMT00000469613	2,48	0,028982
RP11-555M1.3	OTTHUMT00000351884	-2,4	0,029070
RASA4B; RASA4	ENST00000488284; AK093486; OTTHUMT00000351775; uc010lib.1; uc010lih.2	2,85	0,030399
DDX21	NM_001256910; NM_004728; ENST00000354185; AB062394; BC008071; OTTHUMT00000048374	2,19	0,030609
RNU6-951P	ENST00000362733	-2,14	0,033163
ACTA2	NM_001141945; NM_001613; ENST00000458208; AY692464; uc001kfp.3; uc001kfq.3	-2,13	0,033612
FAM86FP	NR_024254; uc010sgk.2	2,28	0,034084
TPT1-AS1; RP1-65P5.3	NR_024458; ENST00000330825; ENST00000517509; ENST00000519454; ENST00000520432; ENST00000522673; ENST00000524062; AK124332; AK127569; OTTHUMT00000044771; OTTHUMT00000044772; OTTHUMT00000374919; OTTHUMT00000374932; OTTHUMT00000374933; OTTHUMT00000374934; OTTHUMT00000388519; uc001vac.3; uc010tfr.2; uc021rjh.1; ENST00000520585; OTTHUMT00000374931; ENST00000379050; OTTHUMT00000374935	3,04	0,034326
RP11-23D5.1	OTTHUMT00000051727	-2,64	0,034361
SNORD114-29	NR_003222; ENST00000364819; uc001yjt.1	-3,12	0,034517
RNU6-1053P	ENST00000515930	2,07	0,035450
SEMA3E	NM_001178129; NM_012431; ENST00000307792; ENST00000427262; AK303925; BC140706; BC144338; BC152458; OTTHUMT00000336606; OTTHUMT00000336607; uc003uhy.2; uc022agy.1; AK297209	-2,27	0,036416
TAF1D; SNORA8; SNORA1; SNORA18; SNORA40; SNORA32; SNORD5; MIR1304	ENST00000323981; ENST00000393259; ENST00000525928; ENST00000526015; ENST00000527169; ENST00000529435; ENST00000529900; ENST00000530769; ENST00000534079; ENST00000540232; ENST00000546088; AK027016; AK057183; AK128061; BC001972; OTTHUMT00000394647; OTTHUMT00000394648; OTTHUMT00000394649; OTTHUMT00000394650; OTTHUMT00000394651; OTTHUMT00000394652; OTTHUMT00000394653; OTTHUMT00000394654; OTTHUMT00000…	3,35	0,036652
AC107072.2	OTTHUMT00000347380	-2,13	0,037565
SNORD59A	NR_002737; ENST00000384304; uc001slt.1	4,3	0,038652
HELLPAR	JX088243	-2,01	0,039047
TNKS	NM_003747; ENST00000310430; OTTHUMT00000206935; uc003wss.3; uc011kww.2	2,44	0,039269
SNORD4B; RPL23A; SNORD42A	NR_000009; ENST00000459083; ENST00000578181; OTTHUMT00000446462; uc002hcn.1	2,96	0,039847
RNU7-95P	ENST00000459222	-2,02	0,040075
ADAT2	NM_001286259; NM_182503; ENST00000606514; OTTHUMT00000471399; uc003qjj.3; ENST00000237283; BC037955; BX538182; OTTHUMT00000042517; uc003qjk.1	2,02	0,040354
SNORD5; TAF1D; SNORA8; SNORA1; SNORA18; SNORA40; SNORA32; MIR1304	NR_003033; ENST00000459342; ENST00000529794; ENST00000530769; AK128061; OTTHUMT00000394652; OTTHUMT00000394660; uc001pec.3; uc009ywf.1	2,06	0,040388
SNORD101; SNORA33	NR_002434; ENST00000384027; AK096147; uc003qdy.1	2,33	0,041770
SLC9A7	NM_001257291; NM_032591	2,45	0,041836
RNU6-759P	ENST00000516740	2,59	0,042276
C6orf48	NM_001040437; NM_001040438; NM_001287482; NM_001287483; NM_001287484; NM_001287485; NM_001287486; NM_001287487; NM_001287488; ENST00000375633; ENST00000375635; ENST00000375638; ENST00000375639; ENST00000375640; ENST00000375641; ENST00000375642; ENST00000383383; ENST00000383384; ENST00000383385; ENST00000395788; ENST00000395789; ENST00000400034; ENST00000400035; ENST00000400037; ENST00000400038; E…	3,07	0,042830
TAF1D; SNORA8; SNORA1; SNORA18; SNORA40; SNORA32; SNORD5; MIR1304	ENST00000530769; AK128061; OTTHUMT00000394652; uc001pec.3	2,66	0,043239
TAF1D; SNORA8; SNORA1; SNORA18; SNORA40; SNORA32; SNORD5; MIR1304	ENST00000323981; ENST00000393259; ENST00000525928; ENST00000526015; ENST00000529435; ENST00000529900; ENST00000530769; ENST00000534079; ENST00000546088; AK027016; AK057183; AK128061; BC001972; OTTHUMT00000394647; OTTHUMT00000394648; OTTHUMT00000394649; OTTHUMT00000394650; OTTHUMT00000394651; OTTHUMT00000394652; OTTHUMT00000394653; OTTHUMT00000394654; OTTHUMT00000394655; uc001pdz.3; uc001pec.3; uc…	2,09	0,043706
ZFAS1	NR_003604; ENST00000371743; ENST00000450535; AY513722; OTTHUMT00000079651; OTTHUMT00000127852; uc002xul.4; NR_003605; NR_003606; NR_036658; NR_036659; ENST00000326677; ENST00000417721; ENST00000428008; ENST00000441722; ENST00000458653; AY513723; BC062222; OTTHUMT00000079652; OTTHUMT00000106490; OTTHUMT00000106491; OTTHUMT00000106492; OTTHUMT00000127851; uc002xuj.3; uc002xum.4; uc002xun.4; uc002xu…	2,52	0,043829
TATDN1	NM_032026; NR_027427; XM_006716668; ENST00000276692; ENST00000522810; ENST00000523214; AF212250; BC007066; BC064964; OTTHUMT00000381655; OTTHUMT00000381656; OTTHUMT00000381659; uc003yrd.2; uc003yre.2; NM_001146160; ENST00000519548; ENST00000519776; ENST00000521546; ENST00000522927; ENST00000605953; AY071865; OTTHUMT00000381654; OTTHUMT00000381658; OTTHUMT00000381661; OTTHUMT00000381662; OTTHUMT00…	2,18	0,045279
GNB2L1; SNORD95; SNORD96A	ENST00000502890; ENST00000513060; ENST00000606577; OTTHUMT00000373295; OTTHUMT00000373351; NR_002592; uc010jlt.1	2,02	0,045443
CES1; CES1P2; LOC100653057; CES1P1	NM_001025194; NM_001025195; NM_001266; NR_033740; XM_006726229; ENST00000360526; ENST00000361503; ENST00000421606; ENST00000422046; ENST00000561966; ENST00000565568; ENST00000566467; ENST00000571922; ENST00000574513; ENST00000576783; AB119995; AB119996; AF177775; AK290623; AK292209; AK301651; AY268104; BC012418; BC110338; L07764; L07765; M73499; OTTHUMT00000336522; OTTHUMT00000433278; OTTHUMT0000…	2,34	0,047115
RNU11	NR_004407; ENST00000387069; ENST00000602813; OTTHUMT00000467710; uc009vtj.1	-2,84	0,047823
LOC101928509	XR_251701	-2,17	0,047857
TAF1D; SNORA8; SNORA1; SNORA18; SNORA40; SNORA32; SNORD5; MIR1304	ENST00000323981; ENST00000393259; ENST00000525928; ENST00000526015; ENST00000530769; ENST00000534079; ENST00000546088; AK027016; AK057183; AK128061; BC001972; OTTHUMT00000394647; OTTHUMT00000394648; OTTHUMT00000394649; OTTHUMT00000394650; OTTHUMT00000394651; OTTHUMT00000394652; OTTHUMT00000394653; uc001pdz.3; uc001pec.3; ENST00000529435; OTTHUMT00000394654	2,32	0,048236
SNORD42A; RPL23A	NR_000014; ENST00000459584; ENST00000580755; OTTHUMT00000446463; uc002hcm.1	2,21	0,048660
C6orf48	NM_001040437; NM_001040438; NM_001287482; NM_001287483; NM_001287484; NM_001287485; NM_001287486; NM_001287487; NM_001287488; ENST00000375633; ENST00000375635; ENST00000375638; ENST00000375639; ENST00000375640; ENST00000375641; ENST00000375642; ENST00000383383; ENST00000383384; ENST00000383385; ENST00000395788; ENST00000395789; ENST00000400034; ENST00000400035; ENST00000400037; ENST00000400038; E…	2,59	0,049226
